# Supplementary material for: Development of COVID-19 Vaccine Candidates Using Attenuated Recombinant Vesicular Stomatitis Virus Vectors with M Protein Mutations
Source: Viruses. 2025 Jul 30;17(8):1062. doi: 10.3390/v17081062 (PMC12390721; doi:10.3390/v17081062)
Supplement: Supplementary file 1 [file viruses-17-01062-s001.zip]

Archive with 1 entries (1 files):
- viruses-3688397-supplementary.pdf
